# Supplementary material for: Isobaric Tagging-Based Quantification for Proteomic Analysis: A Comparative Study of Spared and Affected Muscles from mdx Mice at the Early Phase of Dystrophy
Source: PLoS One. 2013 Jun 18;8(6):e65831. doi: 10.1371/journal.pone.0065831 (PMC3688818; doi:10.1371/journal.pone.0065831)
Supplement: Table S1 — Proteins identified in extraocular and diaphragm muscles of control and mdx mice in three biological replicates. (XLS) [file pone.0065831.s001.xls]

## Sheet: Sheet1
	Table S1: Proteins identified in extraocular and diaphragm muscles of control and mdx in three biological replicates.
Accession	Description	MW [kDa]	ΣCoverage	Σ# Peptides	mdx EO/EO ct	mdx DIA/ct DIA	mdx DIA/mdx EO	ct DIA/ct EO
Q3UV70	[Pyruvate dehydrogenase [acetyl-transferring]]-phosphatase 1, mitochondrial	61.1416	1.86	1	-1.01126	-1.18721	-1.29603	-1.14364
Q9JK42	[Pyruvate dehydrogenase [lipoamide]] kinase isozyme 2, mitochondrial	46.0391	3.19	1	-1.05975	1.09606	-1.1649	-1.28361
Q64433	10 kDa heat shock protein, mitochondrial	10.9559	33.33	3	-1.08418	-1.06318	1.23179	1.20417
Q8R0Y6	10-formyltetrahydrofolate dehydrogenase	98.6465	0.89	1	-1.01479	-1.42217	1.50609	0.567913
Q9DAK9	14 kDa phosphohistidine phosphatase	13.9877	8.87	1	-1.06773	-1.16324	-1.03413	1.07613
P62259	14-3-3 protein epsilon	29.1554	10.2	3	-1.1491	1.56022	1.34086	-1.26874
P61982	14-3-3 protein gamma	28.2849	27.94	7	1.0962	1.07745	1.11483	1.13422
Q9CQ62	2,4-dienoyl-CoA reductase, mitochondrial	36.1907	27.16	8	1.01913	-1.28137	-1.04948	1.34799
P54775	26S protease regulatory subunit 6B	47.2515	5.5	2	1.10017	1.18008	1.23172	1.14831
Q99JI4	26S proteasome non-ATPase regulatory subunit 6	45.5072	2.31	1	1.00978	1.03615	1.03931	1.01286
Q9CQE3	28S ribosomal protein S17, mitochondrial	13.3734	7.5	1	-1.01562	1.19595	1.21731	1.00197
Q80X85	28S ribosomal protein S7, mitochondrial	28.0447	4.96	1	-1.24594	1.45328	1.75146	-1.09122
Q60597	2-oxoglutarate dehydrogenase, mitochondrial	116.375	14.57	14	0.972113	-1.1075	-1.10661	-1.02692
P42125	3,2-trans-enoyl-CoA isomerase, mitochondrial	32.0577	8.65	2	-1.08343	-1.11808	1.07243	1.11456
Q99L13	3-hydroxyisobutyrate dehydrogenase, mitochondrial	35.4166	7.16	2	-1.02876	-1.07935	1.19443	1.26007
Q8QZS1	3-hydroxyisobutyryl-CoA hydrolase, mitochondrial	43.0102	5.45	2	-0.997397	-1.10626	1.01149	1.1347
Q8BWT1	3-ketoacyl-CoA thiolase, mitochondrial	41.8315	23.17	8	-1.15006	-1.16548	1.18921	1.21119
Q99J99	3-mercaptopyruvate sulfurtransferase	33.0025	8.42	2	-1.05334	-1.11416	-1.07449	-1.01096
P62301	40S ribosomal protein	17.2117	25.17	5	1.0577	1.24704	1.20749	1.02415
P62281	40S ribosomal protein S11	18.419	5.06	1	1.11684	1.49935	1.3807	1.02846
P62245	40S ribosomal protein S15a	14.83	17.69	2	-1.18225	1.15317	1.02603	-1.27241
P63276	40S ribosomal protein S17	15.5144	7.41	1	1.01806	1.46491	1.32041	-1.08236
Q9CZX8	40S ribosomal protein S19	16.0756	18.62	3	1.05266	1.42054	1.29629	-1.03942
P62267	40S ribosomal protein S23 O	15.7977	14.69	2	1.25485	1.14338	1.43554	1.5755
P62852	40S ribosomal protein S25	13.7337	16	2	1.03095	1.52612	1.38372	-1.06524
P63038	60 kDa heat shock protein, mitochondrial	60.9174	11.69	7	-1.16308	1.05578	1.17246	-1.07059
P14869	60S acidic ribosomal protein P0	34.1948	8.83	3	-1.00108	1.23652	1.17442	-1.05125
P47955	60S acidic ribosomal protein P1	11.4677	14.04	1	1.02763	1.53633	1.48642	-1.00575
P99027	60S acidic ribosomal protein P2	11.6438	30.43	2	1.06844	1.25794	1.19707	1.01674
P19253	60S ribosomal protein L13a	23.4493	3.94	1	1.14792	1.28125	1.22661	1.09897
P35980	60S ribosomal protein L18	21.6312	6.91	1	1.11562	1.30967	1.24291	1.05875
Q8BP67	60S ribosomal protein L24	17.7679	10.83	2	1.10684	1.41906	1.32556	1.03392
P47915	60S ribosomal protein L29	17.5759	5	1	-1.05504	1.40723	1.51764	1.01911
Q9D1R9	60S ribosomal protein L34	13.2844	5.98	1	1.03673	1.44965	1.47245	1.05304
P14148	60S ribosomal protein L7	31.3998	12.22	3	1.01607	1.59242	1.43528	-1.0842
P47857	6-phosphofructokinase, muscle type	85.2146	20.13	11	-1.06948	-1.12929	-1.138	-1.07879
P20029	78 kDa glucose-regulated protein	72.3775	10.23	5	1.06595	1.2822	1.20078	0.998261
Q8QZT1	Acetyl-CoA acetyltransferase, mitochondrial	44.7873	9.91	5	1.07678	-1.30072	1.02342	1.5759
Q99KI0	Aconitate hydratase, mitochondrial	85.41	35.64	21	-1.06362	-1.11627	-1.14004	-1.0888
P68134	Actin, alpha skeletal muscle	42.0239	58.09	22	1.00837	-1.29945	1.17748	1.69487
P60710	Actin, cytoplasmic 1	41.7097	50.67	19	1.11318	1.22358	1.2181	1.1082
Q8BK64	Activator of 90 kDa heat shock protein ATPase homolog 1	38.0932	6.51	1	1.04827	-1.1142	-1.05336	1.12027
Q8K370	Acyl-CoA dehydrogenase family member 10	118.903	4.12	3	-1.0746	-1.36166	-1.03154	1.40397
Q9QYR9	Acyl-coenzyme A thioesterase 2, mitochondrial	49.6207	11.92	3	-1.0119	-1.19797	1.11089	1.36861
P50247	Adenosylhomocysteinase	47.6573	9.49	4	1.03321	-1.18593	1.25059	1.58725
Q9R0Y5	Adenylate kinase isoenzyme 1	21.5261	61.34	12	-1.09572	-1.19219	-1.05227	1.06091
P28650	Adenylosuccinate synthetase isozyme 1	50.223	13.57	4	1.15114	-1.1071	-1.10285	1.15663
P48962	ADP/ATP translocase 1	32.8831	42.95	18	1.02355	-1.22787	-1.16168	1.11129
P51881	ADP/ATP translocase 2	32.9102	38.93	12	-1.06352	1.9482	1.80858	-1.13063
Q9CQW2	ADP-ribosylation factor-like protein 8B	21.5251	17.74	2	1.04544	-1.02489	1.18431	1.26974
P00329	Alcohol dehydrogenase 1	39.7456	10.93	4	-1.03857	-1.18458	1.40295	1.65418
P47738	Aldehyde dehydrogenase, mitochondrial	56.5018	13.1	8	-1.03677	1	1.0449	1.00912
P22599	Alpha-1-antitrypsin 1-2	45.9455	24.46	10	1.0676	-1.10427	-1.37268	-1.25231
Q00896	Alpha-1-antitrypsin 1-3	45.7944	22.33	11	-1.03259	-1.18485	-1.3417	-1.21874
Q00898	Alpha-1-antitrypsin 1-5	45.8625	22.28	10	1.55002	1.00602	-1.3419	1.01397
Q61838	Alpha-2-macroglobulin	165.776	7.56	10	1.18587	-1.08322	-1.28484	-1.07493
Q7TPR4	Alpha-actinin-1	103.004	9.87	10	1.04765	-1.08975	1.24294	1.43056
Q9JI91	Alpha-actinin-2	103.588	41.61	34	-0.996319	-1.12074	1.21053	1.38183
O88990	Alpha-actinin-3	102.978	27.22	22	-1.01558	-1.26212	-1.1233	1.16962
Q9DBF1	Alpha-aminoadipic semialdehyde dehydrogenase	58.8243	3.15	1	1.09128	-1.14803	-1.06748	1.19446
P23927	Alpha-crystallin B chain	20.0564	25.71	5	1.02824	-1.16414	-1.01833	1.20761
P17182	Alpha-enolase	47.1112	10.14	4	1.03229	1.18096	1.08667	-1.05013
Q8BW75	Amine oxidase [flavin-containing] B	58.5063	2.69	2	1.16263	-1.42034	-1.1745	1.65573
P10107	Annexin A1	38.71	10.4	3	1.0411	2.18641	1.51206	-1.28001
P07356	Annexin A2	38.6518	20.06	6	1.1191	1.2299	1.0639	-1.03194
P48036	Annexin A5	35.7302	23.2	8	1.04689	1.65064	1.17959	-1.25186
P14824	Annexin A6	75.8384	19.02	10	1.06871	1.07904	1.13434	1.12348
Q00623	Apolipoprotein A-I	30.5686	30.68	8	1.13902	1.18702	-1.24363	-1.27422
Q9Z0X1	Apoptosis-inducing factor 1, mitochondrial	66.7238	5.56	2	-1.21581	-1.02416	1.07377	-1.13712
P05201	Aspartate aminotransferase, cytoplasmic	46.2025	39.95	16	-1.06361	-1.21342	-1.12579	1.04071
P05202	Aspartate aminotransferase, mitochondrial	47.3812	22.79	10	-1.04404	-1.10818	-1.38341	-1.33906
Q03265	ATP synthase subunit alpha, mitochondrial	59.7156	56.24	28	-1.03347	-1.08087	-1.02924	1.02082
Q9CQQ7	ATP synthase subunit b, mitochondrial	28.9304	17.97	6	-1.12126	-1.10704	0.999982	-1.01594
P56480	ATP synthase subunit beta, mitochondrial	56.2655	59.55	22	-1.02688	-1.10686	-1.06347	1.02039
Q9DCX2	ATP synthase subunit d, mitochondrial	18.7376	50.93	8	-1.08167	-1.11324	-1.04949	-1.01565
Q9D3D9	ATP synthase subunit delta, mitochondrial	17.5891	8.93	2	-1.04287	-1.06546	-1.05322	-1.03033
Q06185	ATP synthase subunit e, mitochondrial	8.23047	35.21	2	1.02873	-1.13495	-1.08582	1.08716
Q9CPQ8	ATP synthase subunit g, mitochondrial	11.4172	37.86	4	-1.0115	-1.16113	-1.09703	1.06404
Q91VR2	ATP synthase subunit gamma, mitochondrial	32.8651	29.19	9	-1.04783	-1.09052	-1.07923	-1.03601
Q9DB20	ATP synthase subunit O, mitochondrial	23.3487	31.46	8	-1.02973	-1.15845	-1.10045	1.03714
P97450	ATP synthase-coupling factor 6, mitochondrial	12.4886	30.56	2	-1.02443	-1.20259	1.19198	1.45828
Q925I1	ATPase family AAA domain-containing protein 3	66.7006	1.35	1	-1.04553	1.10924	1.00961	-1.13126
Q91V92	ATP-citrate synthase	119.651	3.21	3	1.16093	-1.28913	-1.43006	-1.06921
Q91VR5	ATP-dependent RNA helicase DDX1	82.4478	1.76	1	-1.0506	1.46889	1.21845	-1.21247
P04919	Band 3 anion transport protein	103.07	3.44	4	1.01154	1.20743	-1.05083	-1.20482
Q05793	Basement membrane-specific heparan sulfate proteoglycan core protein	398.039	0.81	3	1.1518	-1.00917	-1.18151	-1.04855
P21550	Beta-enolase	46.9953	28.57	14	-1.07278	-1.21215	-1.4186	-1.31574
P28653	Biglycan	41.6126	21.14	6	-0.872195	1.40765	1.22403	-1.01931
Q9D023	Brain protein 44	14.2766	22.83	3	1.02576	-1.17281	-1.20507	-1.01424
Q80W54	CAAX prenyl protease 1 homolog	54.6994	3.37	1	1.01096	1.2205	-1.05792	-1.21966
P11798	Calcium/calmodulin-dependent protein kinase type II subunit alpha	54.0805	4.18	2	1.03425	-1.01057	-1.07744	-1.03564
Q923T9	Calcium/calmodulin-dependent protein kinase type II subunit gamma	59.5693	3.97	2	1.04145	1.04158	-1.14513	-1.14523
Q8BH59	Calcium-binding mitochondrial carrier protein Aralar1	74.5227	31.17	15	-1.04115	-1.0766	-1.20272	-1.17211
P62204	Calmodulin	16.8268	16.11	2	1.0693	1.1882	1.04049	-1.06363
P35564	Calnexin	67.2357	2.54	1	1.1064	1.30938	-1.03116	-1.18135
O09165	Calsequestrin-1	45.6189	23.81	10	-1.05012	-1.29145	-1.43936	-1.2484
O09161	Calsequestrin-2	48.1673	12.05	5	-1.12377	1.35916	1.45101	-1.06455
P00920	Carbonic anhydrase 2	29.0145	8.85	3	1.19565	1.13147	-1.1605	-1.11288
P16015	Carbonic anhydrase 3	29.3476	43.46	7	1.13563	-1.56334	1.16095	3.01933
Q924X2	Carnitine O-palmitoyltransferase 1, muscle isoform	88.1602	4.27	3	-1.06472	-1.24037	1.1372	1.40014
P52825	Carnitine O-palmitoyltransferase 2, mitochondrial	73.8805	6.99	3	1.06868	0.997479	1.09724	1.17556
P49817	Caveolin-1	20.5255	21.91	3	1.07599	1.13033	-1.13987	-1.18121
Q61147	Ceruloplasmin	121.074	1.51	1	1.09684	1.04093	-1.22125	-1.17942
Q60936	Chaperone activity of bc1 complex-like, mitochondrial	71.6974	10.85	5	-1.09708	-1.12041	1.01777	1.04476
Q9CZU6	Citrate synthase, mitochondrial	51.7034	35.13	11	-1.07505	-1.1175	-1.01416	1.03326
Q68FD5	Clathrin heavy chain 1	191.435	4	5	1.03057	1.16787	1.06123	-1.06353
P11087	Collagen alpha-1(I) chain	137.948	4.89	6	1.09557	1.14843	-1.46686	-1.4914
P08121	Collagen alpha-1(III) chain	138.858	0.82	1	-1.00188	1.13033	-1.72507	-1.75723
Q04857	Collagen alpha-1(VI) chain	108.422	10.15	9	1.08276	1.21894	1.17745	1.0459
Q01149	Collagen alpha-2(I) chain	129.478	4.74	6	1.07554	1.23034	-1.49895	-1.56199
Q02788	Collagen alpha-2(VI) chain	110.266	10.06	9	-1.07038	1.2337	1.23323	-1.07073
P01027	Complement C3	186.365	7.04	9	1.11462	1.1503	-1.04183	-1.07155
O35658	Complement component 1 Q subcomponent-binding protein, mitochondrial	30.9935	5.04	1	-1.03224	1.25771	1.31662	1.01309
Q04447	Creatine kinase B-type	42.6863	10.76	4	-1.03023	1.17776	-1.11141	-1.26834
P07310	Creatine kinase M-type	43.0178	55.38	21	-1.09134	-1.29305	1.08676	1.39684
Q6P8J7	Creatine kinase S-type, mitochondrial	47.4433	29.12	13	-1.06209	-1.18776	-1.29485	-1.18574
Q810W6	C-X-C chemokine receptor type 1	40.0055	1.71	1	1.05295	-1.08959	3.2716	3.78379
P00158	Cytochrome b	43.1807	2.36	1	-1.08672	1.23727	-1.14428	-1.36836
Q9CZ13	Cytochrome b-c1 complex subunit 1, mitochondrial	52.7354	17.92	8	1.12554	-1.07147	-1.07611	1.11992
Q9DB77	Cytochrome b-c1 complex subunit 2, mitochondrial	48.205	30.02	12	-1.01168	-1.06939	-1.07841	-1.02125
Q9D855	Cytochrome b-c1 complex subunit 7	13.519	55.86	8	-1.10165	-1.07286	0.99942	-1.03161
Q9CQ69	Cytochrome b-c1 complex subunit 8	9.76211	34.15	3	-1.04776	-1.07025	-1.06696	-1.04439
Q8R1I1	Cytochrome b-c1 complex subunit 9	7.44087	51.56	3	1.00722	-1.07391	-1.09738	-1.0183
Q9CR68	Cytochrome b-c1 complex subunit Rieske, mitochondrial	29.3492	23.72	5	-1.03284	-1.14451	-1.06531	1.0567
P00405	Cytochrome c oxidase subunit 2	25.959	23.35	4	1.04191	-1.02116	-1.05465	1.00626
P19783	Cytochrome c oxidase subunit 4 isoform 1, mitochondrial	19.5179	37.28	7	1.05971	-1.15435	-1.13315	1.08628
P12787	Cytochrome c oxidase subunit 5A, mitochondrial	16.0913	28.77	6	1.03446	-1.09151	-1.11304	1.00995
P19536	Cytochrome c oxidase subunit 5B, mitochondrial	13.8039	35.16	4	1.04336	-1.21091	1.00443	1.32809
P43024	Cytochrome c oxidase subunit 6A1, mitochondrial	12.3443	26.13	1	-1.13914	1.51065	1.72237	-1.01848
P56392	Cytochrome c oxidase subunit 7A1, mitochondrial	8.98062	28.75	2	-1.08946	-1.10822	-0.977569	1.04394
P17665	Cytochrome c oxidase subunit 7C, mitochondrial	7.32788	23.81	2	1.02635	-1.15286	-1.14055	1.04127
P62897	Cytochrome c, somatic	11.598	57.14	8	-1.01061	-1.16133	-1.0868	1.0773
Q9D0M3	Cytochrome c1, heme protein, mitochondrial	35.3049	13.85	4	-1.02002	-1.04856	-1.08567	-1.05825
Q9JHU4	Cytoplasmic dynein 1 heavy chain 1	531.69	0.56	2	-1.15195	1.38996	1.53557	-1.06312
Q80XN0	D-beta-hydroxybutyrate dehydrogenase, mitochondrial	38.2604	8.75	3	1.02952	-1.35316	-1.24221	1.2061
O35215	D-dopachrome decarboxylase	13.0688	19.49	2	-1.09464	-1.10849	-1.11586	-1.10213
P28654	Decorin	39.7839	16.67	7	1.03566	1.05605	-1.17055	-1.18655
P31001	Desmin	53.465	46.06	24	1.07772	1.3038	1.44855	1.19737
O08749	Dihydrolipoyl dehydrogenase, mitochondrial	54.2382	16.7	6	-1.01589	-1.11449	-1.12344	-1.02584
Q8BMF4	Dihydrolipoyllysine-residue acetyltransferase component of pyruvate dehydrogenase complex, mitochondrial	67.8987	13.71	7	-1.02821	1.01187	-1.10623	-1.14163
Q9D2G2	Dihydrolipoyllysine-residue succinyltransferase component of 2-oxoglutarate dehydrogenase complex, mitochondrial	48.9635	9.69	4	-1.05544	-1.04039	-1.12671	-1.1404
Q3U1J4	DNA damage-binding protein 1	126.772	0.79	1	-1.09452	1.52921	1.05871	-1.37311
Q80WT2	Doublesex- and mab-3-related transcription factor 3	51.4858	2.31	1	-1.23304	-1.2911	1.23398	1.33504
P58281	Dynamin-like 120 kDa protein, mitochondrial	111.27	4.06	3	-1.0615	-1.17491	-1.07974	1.04675
Q62165	Dystroglycan	96.8444	1.68	1	-1.17146	-1.15867	-1.10613	-1.11972
P11531	Dystrophin	425.552	0.19	1	-1.5748	-1.51736	-1.15257	-1.25341
Q8BH64	EH domain-containing protein 2	61.1358	21.55	9	-1.02518	-1.01237	-1.04113	-1.05356
Q99LC5	Electron transfer flavoprotein subunit alpha, mitochondrial	34.9875	19.82	5	-1.04229	-1.21564	1.16137	1.41805
Q9DCW4	Electron transfer flavoprotein subunit beta	27.606	31.37	9	-1.04446	-1.18606	1.21616	1.42774
Q921G7	Electron transfer flavoprotein-ubiquinone oxidoreductase, mitochondrial	68.0476	2.44	2	-1.07532	-1.20708	1.23671	1.44221
P10126	Elongation factor 1-alpha 1	50.0821	18.18	8	-1.03384	1.28714	1.34636	1.01062
P62631	Elongation factor 1-alpha 2	50.4223	35.85	14	1.02813	-1.01706	1.1831	1.23749
Q9D8N0	Elongation factor 1-gamma	50.0292	7.78	4	1.0279	1.2939	1.56166	1.24061
P58252	Elongation factor 2	95.2529	9.91	7	1.11112	1.24305	1.21822	1.08892
Q8K0D5	Elongation factor G, mitochondrial	83.4965	1.2	1	-1.12133	-1.00845	-1.00573	-1.11892
Q8BFR5	Elongation factor Tu, mitochondrial	49.477	27.65	10	1.07622	1.12249	1.13287	1.08617
P08113	Endoplasmin	92.4183	4.74	3	-1.10424	1.29269	1.32398	-1.08255
Q8BH95	Enoyl-CoA hydratase, mitochondrial	31.4542	19.31	5	1.0053	-1.15201	1.04396	1.23763
Q9D172	ES1 protein homolog, mitochondrial	28.0728	25.94	5	1.03011	0.996454	-1.11473	-1.08483
Q8BGY2	Eukaryotic translation initiation factor 5A-2	16.7822	7.84	1	1.05011	-1.21603	-1.19447	1.07899
P47754	F-actin-capping protein subunit alpha-2	32.9466	15.73	3	1.08255	1.08065	1.03346	1.03527
P19096	Fatty acid synthase	272.257	3.15	7	-0.853217	-1.23148	-1.34694	-1.02551
P04117	Fatty acid-binding protein, adipocyte	14.6405	31.06	4	1.0258	1.08374	1.02783	-1.02713
P11404	Fatty acid-binding protein, heart	14.8097	48.87	7	-1.09347	-1.28891	2.19097	2.79313
Q61554	Fibrillin-1	312.051	1.15	4	1.11595	1.01541	-1.52974	-1.48317
Q8K0E8	Fibrinogen beta chain	54.7177	7.69	4	1.30204	1.6841	1.04405	-1.19281
Q8VCM7	Fibrinogen gamma chain	49.3598	8.94	3	1.48691	1.67433	-1.1014	-1.20199
P50608	Fibromodulin	43.0275	7.71	1	1.09826	-1.24576	1.07209	1.56109
Q9WVH9	Fibulin-5	50.1596	2.46	1	-1.04226	-1.09608	-1.22863	-1.18271
Q8VHX6	Filamin-C	290.937	6.02	10	1.03922	-1.04645	1.21838	1.32785
P97447	Four and a half LIM domains protein 1	31.8668	16.07	5	1.09082	1.06398	1.22494	1.25584
P05064	Fructose-bisphosphate aldolase A	39.3313	44.51	18	-1.01033	-1.26293	-1.28824	-1.04432
P97807	Fumarate hydratase, mitochondrial	54.3361	25.44	10	-1.06715	-1.01332	-0.949096	-1.00643
P16045	Galectin-1	14.8562	5.93	1	1.18502	2.01812	1.62848	-1.04377
P06745	Glucose-6-phosphate isomerase	62.7272	17.2	8	1.00739	-1.07545	-1.12096	-1.0422
P46412	Glutathione peroxidase 3	25.4088	15.93	3	1.02331	1.00076	-1.3056	-1.28995
P10649	Glutathione S-transferase Mu 1	25.9531	28.9	6	-1.01496	-1.31611	-1.08442	1.31876
P15626	Glutathione S-transferase Mu 2	25.7	16.06	4	-1.14719	-1.27018	1.15602	1.35084
P19157	Glutathione S-transferase P 1	23.5941	12.86	2	1.08837	-1.32941	1.09598	1.77878
P16858	Glyceraldehyde-3-phosphate dehydrogenase	35.7872	46.55	13	-1.01386	-1.20025	-1.0948	1.11616
P13707	Glycerol-3-phosphate dehydrogenase [NAD+], cytoplasmic	37.5484	15.47	5	1.10026	-1.45416	-1.38368	1.24232
Q3ULJ0	Glycerol-3-phosphate dehydrogenase 1-like protein	38.2009	1.99	1	-1.0351	0.99509	1.16364	1.12834
Q64521	Glycerol-3-phosphate dehydrogenase, mitochondrial	80.9025	6.19	3	1.10813	-1.45771	-1.55477	-1.09021
Q9Z1E4	Glycogen [starch] synthase, muscle	83.8735	7.59	5	1.0086	-1.18302	-1.38823	-1.24474
Q9WUB3	Glycogen phosphorylase, muscle form	97.2247	34.56	30	-1.05306	-1.23557	-1.24088	-1.05964
Q9WTP7	GTP:AMP phosphotransferase, mitochondrial	25.4105	3.08	1	1.03348	1.00907	1.05828	1.08388
Q9CQC9	GTP-binding protein SAR1b	22.3675	11.11	2	-1.05027	0.998978	-1.21984	-1.2583
P68040	Guanine nucleotide-binding protein subunit beta-2-like 1	35.0546	5.05	1	1.15949	1.38333	1.32879	1.11378
P63017	Heat shock cognate 71 kDa protein	70.8272	19.04	10	1.03298	1.10856	1.21815	1.13511
Q9CQN1	Heat shock protein 75 kDa, mitochondrial	80.1585	4.39	2	1.01157	1.25687	1.18385	-1.04719
P14602	Heat shock protein beta-1	22.9997	27.27	5	1.15382	1.05859	1.35027	1.47173
Q5EBG6	Heat shock protein beta-6	17.5101	20.99	3	-1.00992	-1.2084	-1.31515	-1.14343
P07901	Heat shock protein HSP 90-alpha	84.7348	13.78	11	1.08521	1.05714	1.16011	1.19092
P11499	Heat shock protein HSP 90-beta	83.2731	24.59	17	1.13772	1.2426	1.25262	1.14689
P01942	Hemoglobin subunit alpha	15.0758	49.3	7	1.0778	1.01061	-1.10532	-1.04583
P02088	Hemoglobin subunit beta-1	15.8301	53.74	7	1.06027	1.11033	-1.09619	-1.13694
Q91X72	Hemopexin	51.3082	14.78	7	1.99299	1.55699	-1.3799	-1.20626
O08528	Hexokinase-2	102.469	6.11	5	-1.13834	1.02169	-1.00566	-1.16141
P63158	High mobility group protein B1	24.8782	13.49	2	1.07968	1.31907	1.05843	-1.13366
P10922	Histone H1.0	20.8482	20.62	4	-1.03355	1.16449	-1.15784	-1.30106
P15864	Histone H1.2	21.2537	33.02	9	1.11953	1.49207	1.40321	1.05286
P43274	Histone H1.4	21.964	26.03	8	1.05459	1.50623	1.0581	-1.25917
Q8CGP6	Histone H2A type 1-H	13.9418	27.34	3	1.13034	1.61303	1.0468	-1.26645
P0C0S6	Histone H2A.Z	13.5446	23.44	3	-1.06797	1.59215	1.11105	-1.3496
P10853	Histone H2B type 1-F/J/L O	13.9276	42.06	6	1.03737	1.27345	1.05337	-1.14191
P62806	Histone H4	11.3604	52.43	8	1.0446	1.39308	1.12543	-1.15609
Q61425	Hydroxyacyl-coenzyme A dehydrogenase, mitochondrial	34.4419	8.92	3	-1.05057	-1.20226	1.04331	1.24168
Q91VM9	Inorganic pyrophosphatase 2, mitochondrial	38.0902	12.42	3	-1.16575	-1.05563	-1.24484	-1.3329
Q9D6R2	Isocitrate dehydrogenase [NAD] subunit alpha, mitochondrial	39.6131	26.23	8	1.00873	-1.10785	-1.19767	-1.09283
P70404	Isocitrate dehydrogenase [NAD] subunit gamma, mitochondrial	42.7582	14.5	5	1.001	-1.1629	-1.18205	-1.02189
O88844	Isocitrate dehydrogenase [NADP] cytoplasmic	46.6304	12.32	4	1.15259	-1.11447	1.0497	1.36628
P54071	Isocitrate dehydrogenase [NADP], mitochondrial	50.8739	30.75	13	1.03145	-1.16365	1.82341	2.24876
Q8BIJ6	Isoleucyl-tRNA synthetase, mitochondrial	112.732	2.17	2	-1.00847	-1.04601	1.01063	1.0504
Q9JHI5	Isovaleryl-CoA dehydrogenase, mitochondrial	46.2959	7.08	3	-1.0168	-1.12214	-1.18781	-1.09035
P05784	Keratin, type I cytoskeletal 18	47.5092	3.07	2	-1.1591	-1.20336	-1.35358	-1.31766
P11679	Keratin, type II cytoskeletal 8	54.5315	5.71	4	-1.2989	-1.12036	1.23087	-1.01895
O08677	Kininogen-1	73.0564	5.75	3	1.2668	1.20511	-1.26295	-1.22523
P21619	Lamin-B2	67.2773	1.68	1	1.15654	1.42967	-1.04479	-1.22728
P97927	Laminin subunit alpha-4	201.692	0.55	1	-1.00442	-1.27374	-1.27301	0.996579
P02469	Laminin subunit beta-1	196.776	0.45	1	1.05647	1.10809	-1.28468	-1.31801
P02468	Laminin subunit gamma-1	177.185	5.79	7	1.04951	1.02225	-1.248	-1.22794
Q9Z2I0	LETM1 and EF-hand domain-containing protein 1, mitochondrial	82.9369	2.71	2	-1.10356	1.1342	1.14605	-1.09419
Q6PB66	Leucine-rich PPR motif-containing protein, mitochondrial	156.516	3.09	5	-1.06872	1.2436	1.04448	-1.21783
Q9D154	Leukocyte elastase inhibitor A	42.5478	8.44	2	-1.02258	1.12647	-1.04238	-1.16909
P24527	Leukotriene A-4 hydrolase	68.9771	1.64	1	1.05504	1.25306	1.00393	-1.15471
Q9JKS4	LIM domain-binding protein 3	76.3833	8.44	5	1.04769	-1.06214	-1.06459	1.04496
P23953	Liver carboxylesterase N	61.133	6.68	3	-1.15016	-1.04136	-1.23356	-1.32054
P06151	L-lactate dehydrogenase A chain	36.4752	31.02	12	1.05444	-1.10227	-1.03163	-0.862594
P16125	L-lactate dehydrogenase B chain	36.549	32.63	11	-1.12591	-1.21042	1.87304	2.07351
Q60714	Long-chain fatty acid transport protein 1	71.2306	2.48	2	-1.07944	-1.11044	-1.22756	-1.20064
P51174	Long-chain specific acyl-CoA dehydrogenase, mitochondrial	47.8775	25.81	12	1.02067	-1.13702	1.081	1.27854
P41216	Long-chain-fatty-acid--CoA ligase 1	77.8733	19.89	12	-1.11658	-1.1773	1.40197	1.50544
Q91WC3	Long-chain-fatty-acid--CoA ligase 6	77.9672	2.73	2	-1.04134	-1.15742	1.22252	1.39094
P51885	Lumican	38.2406	12.43	5	-1.04697	1.18751	-1.09519	-1.27385
P14152	Malate dehydrogenase, cytoplasmic	36.4881	28.14	7	-1.0273	-1.25467	-1.01634	1.28374
P08249	Malate dehydrogenase, mitochondrial	35.5888	48.22	14	-1.02741	-1.1134	-1.15317	-1.07104
P45952	Medium-chain specific acyl-CoA dehydrogenase, mitochondrial	46.4516	20.67	9	-1.01748	-1.22713	-1.02262	1.2425
Q9JLZ3	Methylglutaconyl-CoA hydratase, mitochondrial	33.374	11.15	3	-1.04161	-1.04589	1.07727	1.08211
Q9EQ20	Methylmalonate-semialdehyde dehydrogenase [acylating], mitochondrial	57.8785	10.09	5	-1.11245	-1.09333	-1.09695	-1.11599
P16332	Methylmalonyl-CoA mutase, mitochondrial	82.9128	1.34	1	-1.01912	-1.16861	1.16257	1.37161
Q62000	Mimecan	33.9906	21.48	4	-1.08953	1.07014	1.10768	-1.05759
Q9CR62	Mitochondrial 2-oxoglutarate/malate carrier protein	34.1329	12.42	4	-1.24486	1.20348	-1.21756	-1.50905
Q791V5	Mitochondrial carrier homolog 2	33.477	5.28	1	1.12694	-1.232	-1.16279	1.22849
Q9CRB8	Mitochondrial fission process protein 1	18.3026	14.46	2	-1.12069	-1.19614	-1.22418	-1.15135
Q9CPQ3	Mitochondrial import receptor subunit TOM22 homolog	15.5268	7.75	1	1.01709	1.11674	1.29825	1.1824
Q8CAQ8	Mitochondrial inner membrane protein	83.8482	21.93	14	1.05845	-1.0868	-1.17046	-1.03852
Q9CXT8	Mitochondrial-processing peptidase subunit beta	54.5797	3.68	2	1.02548	1.0801	1.34355	1.27561
Q9ESL4	Mitogen-activated protein kinase kinase kinase MLT	91.662	1.37	1	1.12262	1.05661	-1.17906	-1.12778
P26041	Moesin	67.7249	9.88	6	1.15817	1.55907	1.34049	0.995796
P28665	Murinoglobulin-1	165.193	3.12	5	-1.14061	-1.30354	-1.27967	-1.11116
P04370	Myelin basic protein	27.1514	12	3	1.05419	1.0882	-1.63235	-1.64384
P27573	Myelin protein P0	27.6044	16.94	4	1.03497	1.21609	-1.65428	-1.70577
P04247	Myoglobin	17.059	50.65	9	0.866512	-1.28207	1.03843	1.25335
Q62234	Myomesin-1	185.349	14.46	22	-1.00586	-1.15952	1.01579	1.20149
A2ABU4	Myomesin-3	161.678	5.07	7	-1.0193	-1.10312	1.07612	1.1767
P05977	Myosin light chain 1/3, skeletal muscle isoform	20.5814	76.06	17	-1.05251	-1.10225	1.01757	1.07395
P09542	Myosin light chain 3	22.4073	45.1	8	1.02805	-1.29723	2.24551	3.28487
Q8CI43	Myosin light chain 6B	22.7347	34.3	7	1.04098	1.7548	-1.26889	-1.56629
Q60605	Myosin light polypeptide 6	16.9191	50.99	6	1.11476	-1.14426	1.02377	1.33365
P97457	Myosin regulatory light chain 2, skeletal muscle isoform	18.9433	75.74	15	-1.0305	-1.1251	-1.04475	1.05853
P51667	Myosin regulatory light chain 2, ventricular/cardiac muscle isoform	18.8524	22.89	3	1.01394	-1.21331	2.07297	2.6718
Q5SX40	Myosin-1	223.203	59.94	148	1.14683	-1.21803	1.4631	2.14578
Q61879	Myosin-10	228.855	3.44	6	1.00957	-1.01529	0.997483	1.02267
O08638	Myosin-11	226.888	4.56	8	-1.07586	-1.32883	-1.70243	-1.59027
P13541	Myosin-3	223.652	31.75	66	1.23253	1.54667	-1.63327	-1.70776
Q5SX39	Myosin-4	222.72	57.86	133	-1.06439	-1.49248	-1.71061	-1.46651
Q91Z83	Myosin-7	222.741	36.54	81	1.18202	-1.14959	1.24173	1.72592
P13542	Myosin-8	222.569	47.24	111	1.04735	1.22933	-1.08175	-1.21768
Q8VDD5	Myosin-9	226.232	6.28	11	1.03466	1.32719	1.36224	1.06199
Q5XKE0	Myosin-binding protein C, fast-type	127.273	9.6	7	1.16042	-1.28752	-1.11083	1.4482
Q9JIF9	Myotilin	55.2819	5.24	3	1.13032	-1.14912	1.17094	1.55548
Q9JK37	Myozenin-1	31.4376	44.26	8	-1.00655	-1.21097	1.00595	1.26657
Q61941	NAD(P) transhydrogenase, mitochondrial	113.765	11.69	12	-1.05325	-1.17912	1.04466	1.20484
O35683	NADH dehydrogenase [ubiquinone] 1 alpha subcomplex subunit 1	8.13323	14.29	1	-1.06907	-1.16909	-1.00898	1.11031
Q99LC3	NADH dehydrogenase [ubiquinone] 1 alpha subcomplex subunit 10, mitochondrial	40.5777	21.69	8	-1.00345	-1.13566	-1.05391	1.09081
Q9D8B4	NADH dehydrogenase [ubiquinone] 1 alpha subcomplex subunit 11	14.9725	9.93	2	1.00392	-1.07045	-1.01432	1.06454
Q9ERS2	NADH dehydrogenase [ubiquinone] 1 alpha subcomplex subunit 13	16.8486	27.08	4	-1.00474	-1.10439	-1.1111	-1.01219
Q62425	NADH dehydrogenase [ubiquinone] 1 alpha subcomplex subunit 4	9.32087	56.1	7	-1.0734	-1.12902	-1.03509	1.02652
Q9CPP6	NADH dehydrogenase [ubiquinone] 1 alpha subcomplex subunit 5	13.3512	37.07	3	-1.09971	-1.02058	1.06025	-1.02541
Q9CQZ5	NADH dehydrogenase [ubiquinone] 1 alpha subcomplex subunit 6	15.273	39.69	4	-1.07068	-1.18408	-1.13186	-1.0112
Q9DCJ5	NADH dehydrogenase [ubiquinone] 1 alpha subcomplex subunit 8	19.9791	36.63	5	-1.00902	-1.14752	-1.12725	1.01453
Q9DC69	NADH dehydrogenase [ubiquinone] 1 alpha subcomplex subunit 9, mitochondrial	42.4823	19.63	5	-1.08552	-1.17198	-1.07886	1.01733
Q9DCS9	NADH dehydrogenase [ubiquinone] 1 beta subcomplex subunit 10	21.0104	22.73	4	-1.02482	-1.06806	-1.01705	1.02855
O09111	NADH dehydrogenase [ubiquinone] 1 beta subcomplex subunit 11, mitochondrial	17.4326	19.21	2	-1.08438	1.19632	1.06532	-1.18464
Q9CQH3	NADH dehydrogenase [ubiquinone] 1 beta subcomplex subunit 5, mitochondrial	21.6964	12.17	2	-0.997986	-1.25695	-1.15982	1.133
Q9D6J5	NADH dehydrogenase [ubiquinone] 1 beta subcomplex subunit 8, mitochondrial	21.8615	23.66	3	1.04485	-1.24141	-1.14217	1.18154
Q9CQ54	NADH dehydrogenase [ubiquinone] 1 subunit C2	14.1542	26.67	4	-1.25765	-1.20269	1.0896	1.01451
Q91YT0	NADH dehydrogenase [ubiquinone] flavoprotein 1, mitochondrial	50.8017	19.18	7	-1.07626	-1.13261	-1.09339	-1.0345
Q9D6J6	NADH dehydrogenase [ubiquinone] flavoprotein 2, mitochondrial	27.2679	16.53	3	1.05044	1.17512	-1.07943	-1.17711
Q9DCT2	NADH dehydrogenase [ubiquinone] iron-sulfur protein 3, mitochondrial	30.1305	26.24	9	-1.0259	-1.08621	-1.06658	0.995022
Q9CXZ1	NADH dehydrogenase [ubiquinone] iron-sulfur protein 4, mitochondrial	19.7722	23.43	4	1.00518	-1.10537	-1.01199	1.1101
Q9DC70	NADH dehydrogenase [ubiquinone] iron-sulfur protein 7, mitochondrial	24.6668	10.27	3	-1.12422	0.996314	1.04758	-1.07916
Q91VD9	NADH-ubiquinone oxidoreductase 75 kDa subunit, mitochondrial	79.6975	26.27	15	-1.01996	-1.03373	-1.08866	-1.07567
P03888	NADH-ubiquinone oxidoreductase chain 1	36.035	2.52	1	-1.08119	-1.03929	-1.07072	-1.11126
P03911	NADH-ubiquinone oxidoreductase chain 4	51.8466	2.18	1	-1.13142	1.06026	1.14548	-1.0616
P19246	Neurofilament heavy polypeptide	116.924	2.11	2	-1.00728	-1.09041	-1.33461	-1.2738
P08553	Neurofilament medium polypeptide	95.8586	3.3	3	1.13914	1.14709	-1.77558	-1.77714
P32020	Non-specific lipid-transfer protein	59.0878	1.65	2	-1.05786	-1.49635	1.1739	2.19594
P15532	Nucleoside diphosphate kinase A	17.1969	23.68	4	-1.05538	1.03767	1.06784	-1.02791
Q01768	Nucleoside diphosphate kinase B	17.3519	40.79	6	-1.09228	1.00872	1.11717	1.0053
A2AAJ9	Obscurin	965.767	3.12	12	-1.02519	1.04072	-1.0335	-1.09471
P32848	Parvalbumin alpha	11.9231	74.55	15	-1.19007	-1.60647	-1.65013	-1.27993
Q8CI51	PDZ and LIM domain protein 5	63.2891	5.92	2	1.04762	-1.26395	1.17035	1.66575
P17742	Peptidyl-prolyl cis-trans isomerase A	17.9599	35.37	6	1.0447	1.70919	1.42566	-1.1286
Q8R2Y8	Peptidyl-tRNA hydrolase 2, mitochondrial	19.514	8.29	1	1.05204	0.99679	1.07656	1.13624
Q62009	Periostin	93.0848	1.67	1	1.13271	2.97067	1.33398	-1.49136
P35700	Peroxiredoxin-1	22.1624	9.05	2	-1.11848	-1.10934	1.24855	1.23575
Q61171	Peroxiredoxin-2	21.7651	14.65	2	1.77415	2.02957	-1.10847	-1.22067
P99029	Peroxiredoxin-5, mitochondrial	21.8835	32.86	7	-1.02164	-1.09669	-1.06718	1.01032
Q8VEM8	Phosphate carrier protein, mitochondrial	39.6065	22.41	7	-1.03524	0.997635	1.0201	-1.01351
P70296	Phosphatidylethanolamine-binding protein 1	20.8173	11.23	2	-1.07192	1.11547	-1.01545	-1.18085
Q9D0F9	Phosphoglucomutase-1	61.4787	9.96	5	-1.17316	-1.29195	1.15781	1.35206
P09411	Phosphoglycerate kinase 1	44.522	22.78	9	-1.06971	-1.03563	-1.03222	-1.06642
Q9DBJ1	Phosphoglycerate mutase 1	28.8139	13.78	4	1.07465	1.2697	-1.08035	-1.22163
O70250	Phosphoglycerate mutase 2	28.8088	24.51	8	-1.07746	-1.25947	-1.22953	-1.04015
Q9QXS1	Plectin	533.889	8.06	28	-1.01782	-1.03299	1.05925	1.07588
O54724	Polymerase I and transcript release factor	43.927	5.1	2	1.06011	1.19881	-1.09756	-1.20197
P0CG49	Polyubiquitin-B	34.3475	31.48	3	-1.03293	1.3072	1.34971	0.998523
P48678	Prelamin-A/C	74.1927	16.39	9	1.05146	1.24098	1.07522	-1.08899
Q9WV35	Probable C->U-editing enzyme APOBEC-2	25.6439	6.7	1	1.01283	-1.13099	-1.04083	1.11791
P62962	Profilin-1	14.9475	25	3	1.08094	1.62531	1.68989	1.1239
P67778	Prohibitin	29.8019	17.28	4	1.03556	1.07698	1.22192	1.17492
O35129	Prohibitin-2	33.2759	21.74	6	-1.02108	1.22243	1.15147	-1.07791
Q9JK53	Prolargin	43.265	6.88	2	1.03803	1.02902	-1.05369	-1.0454
Q91ZA3	Propionyl-CoA carboxylase alpha chain, mitochondrial	79.8711	3.45	2	-1.17833	-1.31749	-1.14078	1.03442
Q9QUM9	Proteasome subunit alpha type-6	27.3548	12.2	2	1.08741	-1.09496	1.22944	1.47719
P09103	Protein disulfide-isomerase	57.1078	12.77	7	1.0567	1.31908	1.2596	1.00905
Q99LX0	Protein DJ-1	20.0084	7.94	2	-1.02685	-1.06859	1.29235	1.35027
Q99JB8	Protein kinase C and casein kinase II substrate protein 3	48.5548	2.59	1	1.02771	1.09987	1.15715	1.08123
Q9QYG0	Protein NDRG2	40.7632	18.06	5	-1.12382	-1.06046	-1.06048	-1.12385
O55126	Protein NipSnap homolog 2	32.9119	16.01	4	-1.05085	-1.20474	-1.16402	0.997748
P21981	Protein-glutamine gamma-glutamyltransferase 2	77.0123	1.75	1	1.04596	1.28667	1.16103	-1.05617
P19221	Prothrombin	70.2237	2.75	2	1.11232	1.00321	-1.04472	1.05918
P35486	Pyruvate dehydrogenase E1 component subunit alpha, somatic form, mitochondrial	43.2036	31.03	8	-1.04407	-1.07576	-1.0428	-1.00998
Q9D051	Pyruvate dehydrogenase E1 component subunit beta, mitochondrial	38.912	29.53	8	-1.03783	-1.08989	-1.02068	1.03535
P52480	Pyruvate kinase isozymes M1/M2	57.808	30.13	13	1.06621	-1.09477	-1.08456	1.07824
Q61598	Rab GDP dissociation inhibitor beta	50.5047	13.26	4	1.06859	1.18021	-1.01248	-1.10588
Q9CQD1	Ras-related protein Rab-5A	23.5838	10.7	2	1.08839	1.07605	-1.09069	-1.08026
O70622	Reticulon-2	51.3151	8.07	2	-1.04638	-1.0525	-1.41783	-1.41407
Q99P72	Reticulon-4	126.535	1.38	1	1.02384	-1.0203	-1.26934	-1.23642
Q924D0	Reticulon-4-interacting protein 1, mitochondrial	43.3436	3.28	1	-1.08478	-1.29528	-1.20205	1.0363
Q9D7G0	Ribose-phosphate pyrophosphokinase 1	34.8259	3.14	1	-1.01118	1.04576	-1.14907	-1.1954
P35550	rRNA 2'-O-methyltransferase fibrillarin	34.2857	9.17	2	1.20822	1.0963	1.29741	1.42985
Q7TQ48	Sarcalumenin	99.1231	27.8	18	-1.08347	1.22603	-1.38673	-1.54155
Q8R429	Sarcoplasmic/endoplasmic reticulum calcium ATPase 1	109.355	31.69	31	-1.05243	-1.18074	-1.50787	-1.43079
O55143	Sarcoplasmic/endoplasmic reticulum calcium ATPase 2	114.784	17.53	19	-1.05366	1.35127	3.90475	2.73461
P17563	Selenium-binding protein 1	52.4804	6.99	3	-1.09029	-1.28155	-1.16832	1.05309
P07759	Serine protease inhibitor A3K	46.85	17.46	6	-1.03511	-1.15987	-1.29406	-1.18922
P63087	Serine/threonine-protein phosphatase PP1-gamma catalytic subunit	36.9597	5.88	2	1.03403	1.10901	1.01743	-1.05136
Q921I1	Serotransferrin	76.6737	18.79	12	1.12341	1.07782	-1.26682	-1.23582
P19324	Serpin H1	46.5602	10.79	3	1.00712	1.62191	1.51676	-1.05818
P07724	Serum albumin	68.6477	30.43	20	1.06696	1.09446	-1.32965	-1.34649
P97443	SET and MYND domain-containing protein 1	55.9695	8.25	3	-1.0635	-1.16063	-1.07771	1.02902
Q07417	Short-chain specific acyl-CoA dehydrogenase, mitochondrial	44.9182	10.19	3	-1.01425	-1.04842	1.24009	1.28462
Q8VDN2	Sodium/potassium-transporting ATPase subunit alpha-1	112.91	4.89	5	-1.08142	-1.08614	1.12936	1.13521
Q6PIE5	Sodium/potassium-transporting ATPase subunit alpha-2	112.145	10.88	11	-1.11482	1.32825	-1.08068	-1.38734
P97370	Sodium/potassium-transporting ATPase subunit beta-3	31.7552	5.04	1	-1.03137	1.40771	-1.15189	-1.41642
P14142	Solute carrier family 2, facilitated glucose transporter member 4	54.7483	6.29	2	1.10884	-1.12089	-1.09435	1.14232
P16546	Spectrin alpha chain, brain	284.422	5.66	10	1.05482	1.37836	-1.08325	-1.29844
P08032	Spectrin alpha chain, erythrocyte	279.693	2.61	5	1.07107	-1.02242	-1.06226	1.02743
Q62261	Spectrin beta chain, brain 1	274.052	1.61	4	-1.05312	-1.04347	-1.10091	-1.10999
P15508	Spectrin beta chain, erythrocyte	245.098	1.36	3	1.00785	-1.06223	-1.10847	-1.04184
Q9Z1N5	Spliceosome RNA helicase Bat1	49.004	1.4	1	1.1314	1.40781	1.16595	-1.06298
Q8VIJ6	Splicing factor, proline- and glutamine-rich	75.3943	5.58	2	1.12397	1.39237	1.11845	-1.09715
Q9WUD1	STIP1 homology and U box-containing protein 1	34.8873	3.95	1	1.01702	1.47315	1.08265	-1.25257
P38647	Stress-70 protein, mitochondrial	73.4827	13.25	7	-1.11149	1.18192	1.1424	-1.1412
Q8K2B3	Succinate dehydrogenase [ubiquinone] flavoprotein subunit, mitochondrial	72.5392	13.1	8	-1.02219	-1.13334	-1.04198	1.08089
Q9CQA3	Succinate dehydrogenase [ubiquinone] iron-sulfur subunit, mitochondrial	31.7929	13.83	4	-1.04889	-1.15867	-1.04776	1.07649
Q9Z2I9	Succinyl-CoA ligase [ADP-forming] subunit beta, mitochondrial	50.0821	22.03	10	-1.05645	-1.01599	-1.05036	-1.08941
Q9WUM5	Succinyl-CoA ligase [GDP-forming] subunit alpha, mitochondrial	36.132	21.39	7	-1.00124	-1.16497	-1.09845	1.07831
Q9D0K2	Succinyl-CoA:3-ketoacid-coenzyme A transferase 1, mitochondrial	55.953	8.27	3	-1.18376	1.08581	1.50561	1.13182
P09671	Superoxide dismutase [Mn], mitochondrial	24.5875	19.82	4	-1.14758	-1.18796	-1.06302	-1.01644
Q70IV5	Synemin	173.105	0.58	1	1.14105	-1.03707	1.11566	1.32203
P11983	T-complex protein 1 subunit alpha	60.4107	2.16	1	1.11391	1.22962	1.16625	1.0565
P80313	T-complex protein 1 subunit eta	59.6141	1.84	1	-1.0122	1.19404	1.09607	-1.09325
P80317	T-complex protein 1 subunit zeta	57.9677	3.95	2	-1.04273	1.45657	1.38483	-1.08988
P20108	Thioredoxin-dependent peroxide reductase, mitochondrial	28.1094	14.4	3	-1.01168	1.04235	1.04396	-1.01016
A2ASS6	Titin	3904.05	12.52	373	1.01813	-1.14362	1.01811	1.2104
Q9DBB8	Trans-1,2-dihydrobenzene-1,2-diol dehydrogenase	36.2777	3.6	1	1.01424	1.05898	-1.08805	-1.12658
Q93092	Transaldolase	37.3634	4.75	2	1.07478	1.4278	-1.08015	-1.30759
Q01853	Transitional endoplasmic reticulum ATPase	89.2657	12.41	9	1.03664	1.17336	1.08042	-1.04547
P63028	Translationally-controlled tumor protein	19.4496	8.14	1	1.06331	1.15861	1.58612	1.45566
Q62186	Translocon-associated protein subunit delta	18.9245	6.4	1	-1.00236	1.34789	1.04328	-1.22782
Q9DBS1	Transmembrane protein 43	44.7551	2.25	1	1.09337	1.29241	1.01353	-1.14257
Q8BMS1	Trifunctional enzyme subunit alpha, mitochondrial	82.6175	25.69	19	-1.10499	-1.19919	1.13988	1.27397
Q99JY0	Trifunctional enzyme subunit beta, mitochondrial	51.3534	29.47	14	1.01082	-1.21311	1.02548	1.3173
Q64737	Trifunctional purine biosynthetic protein adenosine-3	107.328	3.56	2	1.006	1.12215	-1.27398	-1.34913
Q3TMP8	Trimeric intracellular cation channel type A	33.2872	8.39	2	1.01858	-1.01435	-1.46753	-1.44974
P17751	Triosephosphate isomerase	26.6958	44.98	9	0.995694	-1.11432	-1.0947	1.01775
Q80V85	Tripartite motif-containing protein 62	54.2634	2.74	1	-1.05644	-1.0172	1.11188	1.06748
Q1XH17	Tripartite motif-containing protein 72	52.783	21.17	9	-0.994414	-1.02144	1.16552	1.19771
P58771	Tropomyosin alpha-1 chain	32.6607	72.18	34	1.02838	-1.20427	1.03361	1.33581
P21107	Tropomyosin alpha-3 chain	32.8428	49.3	21	1.055	-1.11993	-1.38159	-1.25868
Q6IRU2	Tropomyosin alpha-4 chain	28.4504	22.18	6	1.13758	1.42825	1.1523	-1.08221
P58774	Tropomyosin beta chain	32.8166	69.01	34	-1.01132	-1.18688	-1.01733	1.19484
P20801	Troponin C, skeletal muscle	18.0984	37.5	5	1.03141	-1.26617	-1.02112	1.37583
P13412	Troponin I, fast skeletal muscle	21.3439	32.42	7	1.04235	-1.24798	-1.04781	1.3198
Q9QZ47	Troponin T, fast skeletal muscle	32.2214	33.46	12	1.03212	-1.20858	-1.0457	1.24453
O88346	Troponin T, slow skeletal muscle	31.3251	7.63	2	-1.131	-1.23102	1.10651	1.25045
P68373	Tubulin alpha-1C chain	49.8775	13.14	5	1.19542	1.55513	0.999831	-1.23143
P68368	Tubulin alpha-4A chain	49.8924	17.41	7	1.09647	1.0503	-1.05664	-1.01518
P68372	Tubulin beta-2C chain	49.799	32.36	10	1.09963	1.24944	1.08179	-1.04792
Q8K1Z0	Ubiquinone biosynthesis protein COQ9, mitochondrial	35.0605	16.29	4	1.076	-1.12003	1.21567	1.48647
Q7TQI3	Ubiquitin thioesterase OTUB1	31.2504	9.23	2	1.04231	1.05691	-1.0286	-1.04202
Q02053	Ubiquitin-like modifier-activating enzyme 1	117.734	1.04	1	-1.17603	1.19477	1.17653	-1.18862
Q9DB60	Uncharacterized protein C1orf93 homolog	21.6563	3.98	1	-1.00163	1.23126	1.71087	1.38727
Q8CC88	Uncharacterized protein KIAA0564 homolog	213.287	0.47	1	1.04397	-1.09592	1.02496	1.18355
Q91ZJ5	UTP--glucose-1-phosphate uridylyltransferase	56.9437	9.84	5	-1.0053	-1.19872	-1.28454	-1.11184
Q8R164	Valacyclovir hydrolase	32.8301	8.59	2	-1.122	1.02976	1.13332	-1.0337
P50544	Very long-chain specific acyl-CoA dehydrogenase, mitochondrial	70.8307	12.96	7	-1.09807	-1.13971	1.21538	1.27421
P20152	Vimentin	53.6551	43.35	18	1.12394	1.77273	1.35102	-1.14343
Q60932	Voltage-dependent anion-selective channel protein 1	32.3314	41.55	10	-1.04213	-1.09697	1.29177	1.37023
Q60931	Voltage-dependent anion-selective channel protein 3	30.7334	18.37	4	-1.06692	-1.05728	-1.01059	-1.02071
Q02789	Voltage-dependent L-type calcium channel subunit alpha-1S	213.121	0.48	1	1.05232	-1.11274	-1.08745	1.0823
Q8R2Z5	von Willebrand factor A domain-containing protein 1	44.681	3.61	1	-1.21301	-1.32807	1.31353	1.53845
